# Supplementary material for: In Vivo Effects of Balanced Crystalloid or Gelatine Infusions on Functional Parameters of Coagulation and Fibrinolysis: A Prospective Randomized Crossover Study
Source: J Pers Med. 2022 May 31;12(6):909. doi: 10.3390/jpm12060909 (PMC9225437; doi:10.3390/jpm12060909)
Supplement: Supplementary file 1 [file jpm-12-00909-s001.zip]

Archive with 1 entries (1 files):
- jpm-1656541-supplementary.pdf
